# Supplementary material for: Prevalence and Correlates of Probable Depression and Anxiety Among Homeless Individuals During the COVID-19 Pandemic in Germany
Source: Int J Environ Res Public Health. 2026 Jan 26;23(2):154. doi: 10.3390/ijerph23020154 (PMC12941050; doi:10.3390/ijerph23020154)
Supplement: Supplementary file 1 [file ijerph-23-00154-s001.zip]

Archive with 1 entries (1 files):
- ijerph-3982746-supplementary.pdf
